# Supplementary material for: The performance of soluble CD163 as a non-invasive biomarker of liver damage in chronically HCV and HCV/HIV infected subjects
Source: PLoS One. 2022 Jul 7;17(7):e0270911. doi: 10.1371/journal.pone.0270911 (PMC9262184; doi:10.1371/journal.pone.0270911)
Supplement: S1 Table — (XLSX) [file pone.0270911.s001.xlsx]

## Sheet: Hoja1
Patient ID	Disease	Gender (F: female; m: male)	Age range (ys)	HCV genotype	HCV viral load (IU/ml)	HIV viral load (IU/ml)	HBV viral load (IU/ml)	CD4%	CD4 absolute values	DAA treatment for HCV	BMI	Platelet (109/L)	AST (IU/l)	ALT (IU/l)	AST/ALT	APRI	FIB-4	sCD163 (mg/L)	natural log sCD163	sCD163-P-A-FS	Hepatitis severity according to the modified Knodell scoring system (minimal (HAI≤ 3), mild (HAI 4-6), moderate (HAI 7-12) and severe hepatitis (HAI>12)	Knodell	Inflammation according Knodel	Fibrosis accoring Knodell	Inflammation according METAVIR	Fibrosis according METAVIR	Steatosis Grade: score 0 (<5%cells), 1 (5-33%), 2 (33-66%) and 3 (>66%)
1	HCV	f	50-54	1b	1150000					no	26.1012	173	64	78	0.820513	0.770713	2.25414	0.768257	-0.263631	1.82705	Mild	6 (3+3)	3	3	1	3	3
2	HCV	m	55-59	1b	1832723					no	25.6912	117.1	65	74	0.878378	1.15642	3.65097	0.440256	-0.8204	2.28601	Moderate	10 (6+4)	6	4	1	3	2
3	HCV	m	45-49	1a	488000					no	28.4055	222.5	30	50	0.6	0.280899	0.937989	0.582681	-0.540116	1.25882	Minimal	3 (2+1)	2	1	1	1	0
4	HCV	m	60-64	1a	98797					no	36.993	150.8	33	25	1.32	0.455902	2.81784	0.575558	-0.552415	2.17158	Moderate	7 (5+2)	5	2	1	2	0
5	HCV	f	55-59	1b	1632520					no	29.1111	159.8	68	104	0.653846	0.886525	2.3644	2.63497	0.968873	2.39181	Moderate	9 (7+2)	7	2	2	2	1
6	HCV	f	60-64	1b	12.535					no	33.3333	193.5	26	34	0.764706	0.279931	1.44587	0.354954	-1.03577	1.62644	Moderate	7 (5+2)	5	2	2	2	0
7	HCV	m	50-54	1a	25634					no	26.1493	88.5	69	59	1.16949	1.62429	5.03963	0.752023	-0.284988	2.68685	Severe	14 (9+5)	9	5	2	3	2
8	HCV	f	55-59	3a	1120040					no	25.0361	92.3	50	32	1.5625	1.12857	5.39938	1.7933	0.584057	3.06189	Moderate	8 (2+6)	2	6	1	4	0
9	HCV	f	65-69	1a	382702					no	28.3737	250.6	198	161	1.22981	1.64605	4.29033	2.60871	0.958857	1.99243	Mild	5 (2+3)	2	3	1	2	2
10	HCV	m	45-49	1a	156123					no	24.6755	45.8	173	254	0.681102	7.86936	10.8728	1.63088	0.489122	3.77837
11	HCV	f	45-49	2	123452					no	22.7583	179.45	45	98	0.459184	0.52243	1.22793	1.92624	0.655571	1.92205	Moderate	11 (10+1)	10	1	2	1	2
12	HCV	m	45-49	1a	2190885					no	28.3848	224.6	75	185	0.405405	0.695681	1.17319	0.837672	-0.177128	1.31975	Moderate	7 (5+2)	5	2	1	1	1
13	HCV	f	50-54	3a	698705					no	27.4395	62.5	130	146	0.890411	4.33333	8.83041	1.40748	0.341799	3.42827
14	HCV	m	35-39	1a	1130289					no	26.9967	201.9	105	217	0.483871	1.08346	1.22966	0.634398	-0.455079	0.973804	Moderate	8 (7+1)	7	1	2	1	0
15	HCV	f	35-39	1a	234563					no	26.4218	219	50	67	0.746269	0.475647	1.04667	0.596473	-0.516721	0.934422	Moderate	7 (5+2)	5	2	1	1	1
16	HCV	f	45-49	1a	1077776					no	23.6614	77.9	63	42	1.5	1.68485	5.8762	1.12887	0.121215	2.92838	Severe	13 (9+4)	9	4	2	3	2
17	HCV	m	65-69	1b	154000					no	29.7458	168.2	70	186	0.376344	0.867023	2.03824	0.430959	-0.841743	1.97171	Mild	6 (4+2)	4	2	1	2	1
18	HCV	m	30-34	1b	185000					no	33.6593	286.9	55	202	0.272277	0.399384	0.430613	0.454485	-0.788591	0.246833	Moderate	9 (6+3)	6	3	2	2	0
19	HCV	f	70-75	1b	9070000					no	19.4771	174.6	56	45	1.24444	0.668194	3.42295	0.639251	-0.447458	2.13065	Moderate	8 (6+2)	6	2	2	1	2
20	HCV	m	60-64	1b	1550000					no	26.7755	117.8	117	216	0.541667	2.06919	4.1886	1.28455	0.25041	2.72873	Severe	14 (10+4)	10	4	2	3	2
21	HCV	m	45-49	1b						no		269	56	47	1.19149	0.433705	1.43622	0.845276	-0.168093	1.04751	Moderate	8 (5+3)	5	3	2	2	2
22	HCV	f	50-54	1b	270902					no	19.7531	218	22	23	0.956522	0.210245	1.08072	0.168312	-1.78193	0.959946	Mild	4 (3+1)	3	1	1	0	0
23	HCV	m	45-49	1a						no		95	234	187	1.25134	5.13158	8.10558	2.77316	1.01999	2.8598	Severe	15 (11+4)	11	4	3	3	0
24	HCV	f	55-59	1b	3160000					no	20.4082	74.9	115	73	1.57534	3.19871	9.96501	0.452413	-0.793161	2.91604	Severe	14 (9+5)	9	5	3	3	0
25	HCV	m	45-49	1b	2800000					no	29.3848	250	57	99	0.575758	0.475	1.06567	0.604834	-0.502801	1.02785	Moderate	9 (7+2)	7	2	2	1	0
26	HCV	f	55-59	4						no								0.226392	-1.48549		Mild	5 (5+0)	5	0	1	0	0
27	HCV	m	60-64	1b	4250000					no		103	74	84	0.880952	1.49676	4.86011	1.18523	0.169936	2.89887	Moderate	10 (7+3)	7	3	2	2	0
28	HCV	f	70-75	2						no		394	23	22	1.04545	0.121616	0.891425	0.265728	-1.32528	0.679046	Mild	5 (3+2)	3	2	1	1	1
29	HCV	f	45-49	1a	11200000					no	29.2969	224	43	47	0.914894	0.399926	1.33097	0.901492	-0.103705	1.33944	Moderate	11 (8+3)	8	3	2	3	0
30	HCV	f	55-59	1a	82400000					no	22.0386	216	51	56	0.910714	0.491898	1.73832	0.251441	-1.38055	1.18973	Severe	13 (9+4)	9	4	2	3	0
31	HCV	f	55-59	1b	2110000					no	26.3702	279	20	25	0.8	0.149343	0.838471	0.391385	-0.938064	1.03399	Mild	5 (3+2)	3	2	1	1	0
32	HCV	m	55-59	1b						no		193	26	28	0.928571	0.280656	1.39507	0.32313	-1.1297	1.42366	Moderate	11 (8+3)	8	3	2	2	0
33	HCV	f	65-69	1b	5540000					no	27.3437	143	69	49	1.40816	1.00524	4.71527	2.06668	0.725942	2.72426	Severe	14 (10+4)	10	4	3	3	2
34	HCV	m	50-54	1a	305000					no	27.6817	312	60	116	0.517241	0.400641	0.939289	0.473238	-0.748157	0.792013	Moderate	10 (8+2)	8	2	2	1	0
35	HCV	m	55-59		343000					no	35.1562	191	28	31	0.903226	0.30541	1.56434	0.437644	-0.826349	1.63877	Moderate	9 (6+3)	6	3	2	2	0
36	HCV	f	40-44	1b	21200000					no	23.1247	376	44	52	0.846154	0.243794	0.670754	0.9071	-0.0975021	0.407257	Moderate	9 (8+1)	8	1	2	1	1
37	HCV	f	40-44	1a	80711					no	27.1203	243	42	56	0.75	0.360082	1.02074	0.280788	-1.27016	0.764377
38	HCV	f	60-64	1a	1170000					no	21.875	227	39	67	0.58209	0.35793	1.32006	0.594375	-0.520244	1.5578	Moderate	12 (7+5)	7	5	2	4	1
39	HCV	f	65-69	2	20700000					no	27.3923	152	296	330	0.89697	4.05702	7.34076	1.82105	0.599415	2.59792	Severe	14 (11+3)	11	3	3	2	0
40	HCV	m	45-49	1a	21900000					no	24.2215	182	35	48	0.729167	0.400641	1.3473	0.291587	-1.23242	1.31804	Moderate	10 (7+3)	7	3	2	2	0
41	HCV	m	60-64	1b	3850000					no	26.1224	234	26	23	1.13043	0.231481	1.47003	0.293047	-1.22742	1.30611	Moderate	7 (3+4)	3	4	1	3	0
42	HCV	f	60-64	1b	1060000					no	26.7094	99	105	123	0.853659	2.2096	5.73205	0.903394	-0.101596	2.82784
43	HCV	m	65-69	1b						no	25.9516	166	14	10	1.4	0.175703	1.78999	0.458998	-0.778709	2.01664	Moderate	9 (7+2)	7	2	2	1	2
44	HCV	m	50-54	1a	1560000					no		170	155	305	0.508197	1.89951	2.69173	1.02825	0.0278548	1.88668	Moderate	10 (7+3)	7	3	2	2	1
45	HCV	f	35-39	1a	3520					no		211	52	89	0.58427	0.513428	0.968589	0.896603	-0.109142	1.09902	Mild	5 (4+1)	4	1	1	1	0
46	HCV	m	50-54	1a	67500000					no	22.8571	283	25	43	0.581395	0.18404	0.688811	0.224904	-1.49208	0.665597	Moderate	10 (8+2)	8	2	2	1	0
47	HCV	m	50-54	3a	2850000					no	28.0822	113	104	182	0.571429	1.9174	3.57631	0.808541	-0.212524	2.42613	Severe	19 (14+5)	14	5	3	4	1
48	HCV	f	40-44	1a						no		228	21	24	0.875	0.191886	0.789638	0.311598	-1.16604	0.822323	Moderate	8 (7+1)	7	1	2	1	2
49	HCV	m								no		165						0.40803	-0.896414		Moderate	11 (8+3)	8	3	2	2	0
50	HCV	f	65-69	2						yes	27.4	185	24	16	1.5	0.27027	2.23784	1.00939	0.00934456	2.14006	Moderate	10 (6+4)	6	4	2	3	0
51	HCV	m	35-39	1b	840000					no	25.95	154.6	82	89	0.921348	1.105	2.13645	0.970181	-0.0302723	1.60663	Mild	6 (5+1)	5	1	1	1	0
52	HCV	m	40-44	1a	850000					no	24.15	145	44	56	0.785714	0.632184	1.7031	0.969521	-0.0309534	1.83049	Moderate	9 (8+1)	8	1	2	1	0
53	HCV	f	60-64	1a						no	25.12	167.8	42	32	1.3125	0.521454	2.7433	0.761035	-0.273075	2.05387	Moderate	11 (7+4)	7	4	2	3	2
54	HCV	m	45-49	1b	580000					no	30.99	234	40	63	0.634921	0.356125	1.03375	1.08651	0.0829699	1.34678	Moderate	10 (7+3)	7	3	2	2	3
55	HCV	m	40-44	1a	840000					no	28.21	97	34	45	0.755556	0.730241	2.09007	2.84422	1.04529	2.68314	Moderate	10 (6+4)	6	4	2	3	2
56	HCV	m	45-49	1a	850000					no	28.4	148.4	29	54	0.537037	0.40712	1.24987	0.458016	-0.780852	1.71176	Moderate	8 (6+2)	6	2	2	3	1
57	HCV/HIV	m	35-39	1a	3200000	undetectable				no		150	89	81	1.09877	1.23611	2.50519	1.78249	0.57801	1.84131	Moderate	7 (4+3)	4	3	1	2	0
58	HCV/HIV	f	40-44	3a	3460000			24	683.4	no	23.05	310	25	39	0.641026	0.168011	0.54237	1.24083	0.215778	0.806072	Mild	6 (5+1)	5	1	1	1	0
59	HCV/HIV	m	45-49	1a	9820000	undetectable		18	340.94	no		145	137	144	0.951389	1.96839	3.77931	3.59603	1.27983	2.41688	Severe	13 (8+5)	8	5	2	3	0
60	HCV/HIV	f	50-54	3a	113000	undetectable		39	424.32	no	32	207	30	42	0.714286	0.301932	1.11814	1.49499	0.402118	1.67857	Moderate	8 (7+1)	7	1	2	1	0
61	HCV/HIV	f	45-49	1a	2330000	undetectable		10	167.5	no	33	130	112	236	0.474576	1.79487	2.52366	3.44158	1.23593	2.47689							0
62	HCV/HIV	f	30-34	1a	383000	undetectable		32	647.58	no	21.67	199	39	54	0.722222	0.408291	0.880093	0.509142	-0.675028	0.853174	Moderate	9 (7+2)	7	2	2	1	0
63	HCV/HIV	m	50-54	1a	21800000	320		24	416.16	no	21.46	198	38	54	0.703704	0.399832	1.30584	1.21801	0.197222	1.67869	Moderate	9 (7+2)	7	2	2	1	0
64	HCV/HIV	m	50-54	1a	14200000	19820		63	1623.76	no	28.01	129		30				1.04127	0.0404456	2.25072	Severe	17 (13+4)	13	4	3	4	0
65	HCV/HIV	m	40-44	1a	440754000			17		no	23.88	179	59	56	1.05357	0.686685	1.93802	1.28538	0.251057	1.67441	Moderate	11 (7+4)	7	4	2	3	0
66	HCV/HIV	m	25-29	1a	13300000	311012		27	580.93	no	20	242	102	148	0.689189	0.878099	0.97009	1.90365	0.643774	0.768373	Moderate	7 (5+2)	5	2	2	1	1
67	HCV/HIV	f	45-49	1a	203000	undetectable		24	303.43	no	26.04	273	58	55	1.05455	0.442613	1.40372	0.591508	-0.52508	0.959675	Mild	4 (3+1)	3	1	1	1	1
68	HCV/HIV	m	25-29	1a	4270000	undetectable		17	350.98	no		259	105	285	0.368421	0.844595	0.648382	0.827771	-0.189019	0.360794	Moderate	8 (6+2)	6	2	2	1	1
69	HCV/HIV	m	50-54	3a-c	33920	undetectable		18	338	no	26	185	116	151	0.768212	1.30631	2.65339	0.886723	-0.120222	1.72886	Moderate	8 (6+2)	6	2	2	1	0
70	HCV/HIV	f	55-59	1b	599000			37	888.15	no	24	326	82	89	0.921348	0.524029	1.4931	0.594606	-0.519856	0.878975	Mild	4 (3+1)	3	1	1	1	0
71	HCV/HIV	f	45-49		2230000			10	213.64	no	25.9	259	18	11	1.63636	0.144788	0.963905	0.478014	-0.738116	0.886351	Mild	4 (3+1)	3	1	1	1	0
72	HCV/HIV	m	45-49			undetectable		33	6732	yes	20.96	213	16	30	0.533333	0.156495	0.67201	0.651257	-0.428851	1.34975	Mild	5 (4+1)	4	1	1	1	0
73	HCV/HIV	m	55-59					11	85.51	yes		79					#DIV/0!	2.64948	0.974365	3.40346	Severe	15 (11+4)	11	4	3	3	0
74	HCV/HIV	m	45-49	1a	7430000	undetectable		25	628.63	yes		65	43	60	0.716667	1.37821	4.18481	0.693601	-0.365858	3.09054	Severe	18 (13+5)	13	5	3	4	0
75	HCV/HIV	m	50-54	1b		undetectable		40	464.92	yes		135	33	36	0.916667	0.509259	2.11852	0.34499	-1.06424	1.88931	Moderate	9 (5+4)	5	4	2	3	0
76	HCV/HIV	m	50-54		undetectable	undetectable				yes		336	21	21	1	0.130208	0.709208	0.36944	-0.995766	0.588648	Mild	5 (3+2)	3	2	1	1	0
77	HBV	m	25-29				664000					208				0	#DIV/0!	0.478323	-0.737468	0.506551	Severe	15 (13+2)	13	2	3	2	0
78	HBV	m	35-39				63106					227.5	40	93	0.430108	0.3663	0.69282	0.367532	-1.00094	0.741573	Mild	5 (4+1)	4	1	2	1	1
79	HBV	m	45-49				174					293.1	24	45	0.533333	0.17059	0.573703	0.579323	-0.545896	0.795537	Minimal	2 (2+0)	2	0	1	0	2
80	HBV	f	40-44				134					200	18	16	1.125	0.1875	0.9225	0.801617	-0.221124	1.27279	Mild	5 (2+3)	2	3	1	2	2
81	HBV	m	65-69				1650					164	25	28	0.892857	0.317581	1.95896	0.671548	-0.39817	2.16772	Minimal	2 (1+1)	1	1	0	1	0
82	HBV	f	35-39									192	36	48	0.75	0.390625	1.02841	0.382064	-0.962168	0.999749	Minimal	2 (2+0)	2	0	0	0	0
83	HBV	m	30-34									311	26	31	0.83871	0.174169	0.465472	0.199136	-1.61377	-0.170899	Mild	4 (3+1)	3	1	1	0	1
84	HBV	m	30-34															0.574665	-0.553968		Mild	6 (5+1)	5	1	1	1	0
85	HBV	m	30-34									233	29	51	0.568627	0.259299	0.557708	0.659309	-0.416563	0.665308	Moderate	10 (7+3)	7	3	2	2	3
86	HBV	f	30-34				101					302	27	24	1.125	0.186258	0.620483	0.451836	-0.794435	0.24996	Minimal	3 (3+0)	3	0	1	0	0
																					Score (a 9-point scale (steatosis = 0-3; lobular inflammation = 0-3; ballooning = 0-2) was used to weigh activity grade; in this sense, a score ≥5 corresponds to “definitive NASH”, 3-4 to “borderline NASH”, and ≤2 to “not NASH or simple steatosis”)	NAFLD activity score	Lobular inflammation: score 0 (0 foci), 1 (<2 foci), 2 (2-4 foci) and 3 (>4 foci)	Ballooning grade: score 0 (none), 1 (few ballooning cells) and 2 (many cells/prominent cells)		Fibrosis	Steatosis Grade: score 0 (<5%cells), 1 (5-33%), 2 (33-66%) and 3 (>66%)
87	MAFLD	f	45-49								37.4394	216.5	112	127	0.88189	1.07775	2.06572	1.37382	0.317596	1.44895	definitive NASH	7	2	2		2	3
88	MAFLD	f	45-49								33.2986	197.8	26	54	0.481481	0.273846	0.876489	0.286085	-1.25147	1.1988	borderline NASH	4	1	1		0	2
89	MAFLD	m	50-54								35.083		35	75	0.466667			0.503044	-0.687078	#NUM!	definitive NASH	5	1	2		1c	2
90	MAFLD	f	55-59								36.0519	204.9	22	31	0.709677	0.223686	1.11848	0.579049	-0.546369	1.58996	borderline NASH	4	1	1		0	2
91	MAFLD	f	60-64								27.4667	211.7	80	90	0.888889	0.787278	2.42984	0.277061	-1.28352	1.37722	borderline NASH	3	0	0		1	3
92	MAFLD	f	45-49								31.25	204.5	46	43	1.06977	0.468623	1.57793	0.365126	-1.00751	1.14434	definitive NASH	6	1	2		0	3
93	MAFLD	f	50-54								27.7344	234.5	36	50	0.72	0.319829	1.15067	0.836992	-0.177941	1.3919	definitive NASH	7	2	2		0	3
94	MAFLD	m	25-29								32.3689	191.3	92	250	0.368	1.00192	0.851649	0.215137	-1.53648	0.424661	borderline NASH	4	1	1		0	2
95	MAFLD	m	35-39								32.41	214.5	81	94	0.861702	0.786713	1.36321	0.137868	-1.98146	0.411279	definitive NASH	5	1	1		0	3
96	MAFLD	m	30-34								30.0361	189.6	86	204	0.421569	0.944972	0.952722	0.158803	-1.84009	0.432652	simple steatosis	1	0	0		0	1
97	MAFLD	f	40-44								47.3333	298.4	87	98	0.887755	0.607406	1.23696	0.234413	-1.45067	0.338106	definitive NASH	6	2	1		1a	3
98	MAFLD	m	35-39								30.1194	199.8	29	70	0.414286	0.302386	0.65923	0.114393	-2.16811	0.563341	simple steatosis	1	0	0		0	1
99	MAFLD	m	30-34								40.5224	227.4	44	67	0.656716	0.403108	0.756441	0.250556	-1.38407	0.396785	definitive NASH	5	1	1		0	3
100	MAFLD	f	70-75								28.578	149.6	55	73	0.753425	0.765931	3.01209	0.394828	-0.929304	2.17218	borderline NASH	3	1	1		3	1
101	MAFLD	m	55-59								37.4656	231	61	82	0.743902	0.550144	1.69137	0.0337663	-3.38829	0.523751	definitive NASH	6	2	1		2	3
102	MAFLD	m	45-49								36.898	186.8	36	49	0.734694	0.401499	1.23891	0.402584	-0.909852	1.27748	definitive NASH	6	2	1		2	3
103	MAFLD	m	30-34								35.5443	271.4	60	144	0.416667	0.460575	0.589536	0.146632	-1.91983	-0.027923	definitive NASH	5	1	1		0	3
104	MAFLD	f	60-64								30.0621	141	46	54	0.851852	0.679669	2.79694	0.317872	-1.14611	2.05193	borderline NASH	3	1	1		0	1
105	MAFLD	m	50-54								26.7949	220.4	50	89	0.561798	0.472626	1.29855	0.13865	-1.97581	0.941772	borderline NASH	3	0	1		0	2
106	MAFLD	m	45-49								29.2693	201.4	40	60	0.666667	0.41377	1.2051	0.408858	-0.894388	1.23018	simple steatosis	2	0	0		0	2
107	MAFLD	f	55-59								28.8415	294.9	35	58	0.603448	0.247259	0.888289	0.0895404	-2.41307	0.453072	borderline NASH	4	1	1		1c	2
108	MAFLD	m	30-34								30.0712	330.3	39	99	0.393939	0.245988	0.356008	0.142774	-1.94649	-0.405631	definitive NASH	5	1	1		0	3
109	MAFLD	f	50-54								31.4256	247.3	102	227	0.449339	0.85928	1.45091	0.325601	-1.12208	1.01838	definitive NASH	5	1	1		0	3
110	MAFLD	m	50-54								39.8653	256.1	184	254	0.724409	1.49681	2.43436	0.221521	-1.50724	0.871222	borderline NASH	4	1	1		1a	2
111	MAFLD	m	45-49								32.1001	271.3	38	67	0.567164	0.291805	0.83848	0.179198	-1.71926	0.59376	borderline NASH	4	0	1		0	3
112	MAFLD	m	70-75								32.1402	276.6	208	279	0.74552	1.56664	3.24147	0.788653	-0.237429	1.53515	definitive NASH	7	2	2		2	3
113	MAFLD	m	35-39								27.0416	198.7	79	83	0.951807	0.828301	1.6147	0.227024	-1.4827	0.751631	simple steatosis	2	0	0		0	2
114	MAFLD	m	60-64								27.5433	189.3	35	67	0.522388	0.385191	1.42305	0.440863	-0.81902	1.7275	definitive NASH	5	1	1		0	3
115	MAFLD	f	40-44								26.1774	199.1	45	76	0.592105	0.470869	1.06296	0.568013	-0.565611	1.17116	definitive NASH	6	1	2		0	3
116	MAFLD	m	50-54								26.5469	310.4	26	81	0.320988	0.174506	0.465349	0.565366	-0.570282	0.785782	definitive NASH	6	1	2		0	3
117	MAFLD	m	50-54								30.6425	234.5	56	79	0.708861	0.497512	1.45086	0.639445	-0.447154	1.33185	borderline NASH	3	1	1		0	1
118	MAFLD	f	40-44								26.398	189.8	54	91	0.593407	0.592729	1.28246	0.445013	-0.809651	1.22628	definitive NASH	5	1	1		0	3
119	MAFLD	f	50-54								30.3785	246.7	34	61	0.557377	0.287123	0.882297	1.08271	0.079464	1.32285	definitive NASH	5	1	1		0	3
120	MAFLD	f	60-64									234	49	78	0.628205	0.287123	0.882297	0.366959	-1.0025	1.34154	definitive NASH	6	2	1		1c	3
